# Supplementary material for: Amentoflavone-Enriched Selaginella rossii Warb. Suppresses Body Weight and Hyperglycemia by Inhibiting Intestinal Lipid Absorption in Mice Fed a High-Fat Diet
Source: Life (Basel). 2022 Mar 24;12(4):472. doi: 10.3390/life12040472 (PMC9024644; doi:10.3390/life12040472)
Supplement: Supplementary file 1 [file life-12-00472-s001.zip]

Archive with 1 entries (1 files):
- life-1604142-supplementary.pdf
